# Supplementary material for: Programming DNA origami patterning with non-canonical DNA-based metallization reactions
Source: Nat Commun. 2019 Dec 6;10:5597. doi: 10.1038/s41467-019-13507-5 (PMC6897912; doi:10.1038/s41467-019-13507-5)
Supplement: Supplementary file 3 — source data [file 41467_2019_13507_MOESM3_ESM.xlsx]

## Sheet: Figure 1d (left)
Figure 1e (left): Normalized occupancy on origami at different cross-sections obtained from tomography analysis
Height (nm)	Occupancy ratio of different concentration of copper ions (mM)
	0	0.1	0.5	1	2	4	10	30	50	70	100
1	1	1	1	1	1	1	1	1	1	1	1
1.4	0.94259	0.95507	0.95556	0.95729	0.96242	0.96821	0.9692	0.95915	0.95622	0.95349	0.96458
1.7	0.87245	0.89657	0.90304	0.90054	0.91769	0.92619	0.93903	0.92282	0.92421	0.91634	0.92946
1.8	0.82896	0.84091	0.86533	0.85583	0.88914	0.90024	0.91881	0.90479	0.9079	0.90265	0.91492
1.9	0.77195	0.76502	0.81135	0.78688	0.8482	0.86553	0.89439	0.88808	0.89319	0.88864	0.90304
2	0.69205	0.67166	0.72583	0.68769	0.78983	0.82021	0.85757	0.86699	0.87592	0.87313	0.88945
2.1	0.59472	0.56169	0.61173	0.57357	0.72107	0.76083	0.81219	0.84599	0.85747	0.85617	0.87746
2.2	0.47959	0.44899	0.49069	0.47748	0.64874	0.69791	0.75856	0.82064	0.83837	0.84075	0.86418
2.3	0.36299	0.34041	0.38907	0.4084	0.57559	0.63629	0.70919	0.79231	0.81927	0.8254	0.85247
2.4	0.24949	0.25227	0.31278	0.35916	0.51024	0.58145	0.65772	0.7612	0.79768	0.81009	0.83932
2.5	0.16128	0.18421	0.25686	0.31922	0.45237	0.53128	0.60738	0.72543	0.77433	0.79337	0.82599
2.6	0.10017	0.1333	0.21475	0.28408	0.41106	0.48671	0.55912	0.68715	0.74593	0.77523	0.8112
2.7	0.06463	0.09528	0.18001	0.25466	0.37772	0.44743	0.51627	0.64335	0.7166	0.75323	0.79392
2.8	0.04202	0.06889	0.15254	0.22673	0.35294	0.41706	0.4818	0.59725	0.68384	0.7305	0.7743
2.9	0.02681	0.04942	0.12901	0.2024	0.33016	0.39204	0.45069	0.54568	0.64379	0.69809	0.74614
3	0.01619	0.03528	0.10832	0.18108	0.30821	0.37017	0.42196	0.4972	0.59941	0.66443	0.71746
3.1	0.00968	0.02513	0.08903	0.16096	0.28627	0.34764	0.39374	0.45402	0.5521	0.62933	0.68991
3.2	0.00491	0.01748	0.07016	0.14204	0.26375	0.32493	0.36391	0.41208	0.5046	0.58815	0.66363
3.3	0.00199	0.01159	0.05345	0.12342	0.2438	0.30092	0.33514	0.37291	0.45685	0.54809	0.63515
3.4	0.000475552	0.00745	0.03923	0.10541	0.22436	0.27749	0.30792	0.3344	0.41054	0.50033	0.60294
3.5		0.00431	0.02846	0.08679	0.20649	0.25346	0.28301	0.29778	0.36673	0.45438	0.5669
3.6		0.00257	0.02002	0.06967	0.1873	0.23048	0.25811	0.26284	0.32511	0.40347	0.53137
3.7		0.00105	0.01388	0.05315	0.1688	0.20655	0.23461	0.2296	0.28288	0.35546	0.49358
3.8			0.00944	0.03874	0.14967	0.18356	0.21137	0.20056	0.24175	0.30946	0.45203
3.9			0.00614	0.0282	0.12978	0.16003	0.18944	0.17256	0.20269	0.2663	0.40747
4			0.00385	0.02084	0.10898	0.13749	0.16559	0.14663	0.16954	0.22732	0.36565
4.1			0.00255	0.01441	0.08953	0.1131	0.14282	0.12179	0.1407	0.19143	0.3246
4.2			0.00211	0.00892	0.07152	0.09123	0.1201	0.10004	0.1158	0.16027	0.28493
4.3				0.00458	0.05584	0.07078	0.09855	0.08073	0.09393	0.13296	0.24445
4.4				0.00264	0.04182	0.05451	0.07725	0.06305	0.07504	0.11071	0.2079
4.5				0.00103	0.03086	0.04019	0.05834	0.04829	0.05933	0.09264	0.17397
4.6					0.0218	0.0293	0.04225	0.03666	0.04696	0.07717	0.14411
4.7					0.01526	0.02055	0.0303	0.02796	0.03667	0.06407	0.11705
4.8					0.01069	0.01397	0.02158	0.02108	0.02825	0.05179	0.0938
4.9					0.00806	0.00912	0.01546	0.01534	0.02141	0.04178	0.07368
5						0.00587	0.01077	0.01062	0.01591	0.03294	0.05643

## Sheet: Figure 1d (right)
Figure 1e (right): Metallized area proportions obtained from the normalized occupancy data at 3 nm height
[Cu2+] (mM)	Metallization ratio
0	0.01619
0.1	0.03528
0.5	0.10832
1	0.18108
2	0.30821
4	0.37017
10	0.42196
20	0.45513
30	0.4972
40	0.52832
50	0.59941
60	0.64183
70	0.66443
80	0.69178
90	0.70579
100	0.71746

## Sheet: Figure 2b (top)
Figure 2b (top): Distribution of increased height values with varied number of strands
Height (nm)	Ratio of increased height with varied numerb of strands
	1	2	3
0.1	25.9259	8.33333	3.125
0.3	30.5556	7.40741	5.46875
0.5	19.4444	8.33333	7.03125
0.7	7.40741	18.5185	10.1562
0.9	3.7037	30.5556	10.9375
1.1	0.92593	14.8148	14.8438
1.3	2.77778	5.55556	17.9688
1.5	1.85185	4.62963	12.5
1.7	2.77778	0.92593	7.03125
1.9	2.77778	0.92593	4.6875
2.1	1.85185		4.6875
2.3			0.78125
2.5			0.78125

## Sheet: Figure 2b (bottom)
Figure 2b (bottom): Increased height values with varied number of strands
Increased height with varied numerb of strands
1	2	3
0.003	0.117	0.113
0.092	0.189	0.021
0.081	0.195	0.117
0.072	0.188	0.074
0.018	0.033	0.239
0.012	0.131	0.281
0.002	0.123	0.381
0.026	0.053	0.263
0.04	0.053	0.39
0.048	0.26	0.382
0.067	0.227	0.273
0.191	0.293	0.582
0.194	0.315	0.582
0.119	0.21	0.526
0.135	0.297	0.572
0.154	0.368	0.476
0.134	0.316	0.567
0.164	0.472	0.529
0.174	0.481	0.506
0.125	0.511	0.549
0.128	0.571	0.779
0.123	0.464	0.659
0.116	0.493	0.705
0.146	0.554	0.683
0.11	0.507	0.728
0.19	0.5	0.621
0.112	0.626	0.764
0.153	0.793	0.618
0.245	0.748	0.765
0.257	0.732	0.679
0.243	0.705	0.717
0.27	0.795	0.683
0.223	0.785	0.663
0.239	0.792	0.905
0.209	0.682	0.815
0.239	0.631	0.963
0.242	0.792	0.902
0.269	0.631	0.962
0.278	0.784	0.949
0.216	0.731	0.918
0.26	0.658	0.898
0.277	0.757	0.822
0.201	0.702	0.912
0.219	0.645	0.907
0.247	0.757	0.802
0.253	0.65	0.97
0.259	0.802	0.959
0.224	0.884	1.054
0.285	0.975	1.055
0.324	0.803	1.097
0.392	0.808	1.086
0.38	0.802	1.054
0.35	0.862	1.046
0.344	0.833	1.054
0.311	0.884	1.009
0.374	0.985	1.059
0.342	0.936	1.026
0.349	0.892	1.211
0.399	0.822	1.267
0.391	0.877	1.159
0.349	0.935	1.106
0.409	0.824	1.149
0.416	0.917	1.1
0.466	0.964	1.092
0.456	0.814	1.147
0.403	0.803	1.04
0.477	0.801	1.391
0.483	0.827	1.289
0.465	0.964	1.213
0.403	0.95	1.395
0.48	0.822	1.364
0.402	0.909	1.297
0.459	0.974	1.311
0.544	0.952	1.332
0.546	0.84	1.316
0.54	0.802	1.307
0.562	0.989	1.391
0.556	0.839	1.247
0.5	0.99	1.246
0.591	1.023	1.201
0.515	1.129	1.282
0.534	1.061	1.345
0.645	1.093	1.384
0.671	1.174	1.211
0.67	1.066	1.345
0.645	1.072	1.231
0.763	1.097	1.36
0.701	1.06	1.217
0.722	1.134	1.357
0.725	1.095	1.574
0.817	1.157	1.526
0.839	1.196	1.411
0.82	1.136	1.592
0.834	1.044	1.479
1.155	1.177	1.525
1.155	1.388	1.53
1.155	1.229	1.481
1.155	1.257	1.531
1.468	1.252	1.495
1.479	1.358	1.465
1.62	1.298	1.514
1.616	1.525	1.422
1.782	1.495	1.558
1.834	1.494	1.574
1.802	1.476	1.517
1.903	1.496	1.747
2.023	1.632	1.708
2.144	1.804	1.619
		1.75
		1.75
		1.643
		1.624
		1.722
		1.718
		1.871
		1.934
		1.972
		1.708
		1.862
		1.929
		2.111
		2.097
		2.018
		2.09
		2.115
		2.004
		2.257
		2.572

## Sheet: Figure 2c (top)
Figure 2c (top): Distribution of increased height values with varied length of pcDNA strands
Height (nm)	Ratio of increased height with varied length of pcDNA strands (bases)
	10	15	20	30
0.1	0.97087	3.125
0.3	0.97087	5.46875	0.67586
0.5	5.82524	7.03125	0.67586	0.44444
0.7	17.4757	10.1562	6.08108	2.22222
0.9	23.3001	10.9375	6.75676	4
1.1	26.2136	14.8438	9.45946	7.11111
1.3	15.534	17.9688	12.8378	8.88889
1.5	5.82524	12.5	18.2432	13.3333
1.7	2.91262	7.03125	22.2973	15.5556
1.9	0.97087	4.6875	9.45946	19.5556
2.1		4.6875	7.43243	16.4444
2.3		0.78125	3.37838	8.88889
2.5		0.78125	2.7027	2.66667
2.7				0.44444
2.9				0.44444

## Sheet: Figure 2c (bottom)
Figure 2c (bottom): Increased height values with varied length of pcDNA strands
Increased height with varied numerb of strands (bases)
10	15	20	30
0.174	0.113	0.47	0.562
0.35	0.021	0.531	0.738
0.326	0.117	0.594	0.687
0.281	0.074	0.535	0.726
0.312	0.239	0.526	0.728
0.264	0.281	0.493	0.755
0.355	0.381	0.596	0.789
0.534	0.263	0.447	0.734
0.538	0.39	0.498	0.666
0.419	0.382	0.669	0.746
0.578	0.273	0.676	0.903
0.425	0.582	0.672	0.945
0.556	0.582	0.748	0.88
0.566	0.526	0.781	0.825
0.485	0.572	0.785	0.923
0.417	0.476	0.707	1.191
0.575	0.567	0.601	1.118
0.48	0.529	0.776	1.116
0.53	0.506	0.602	1.152
0.485	0.549	0.993	1.065
0.469	0.779	0.974	1.161
0.453	0.659	0.937	1.102
0.584	0.705	0.946	1.057
0.429	0.683	0.845	1.085
0.57	0.728	0.837	1.108
0.787	0.621	0.888	1.007
0.735	0.764	0.818	1.088
0.696	0.618	0.82	1.134
0.683	0.765	0.819	1.095
0.65	0.679	0.855	1.162
0.67	0.717	0.822	1.132
0.665	0.683	0.952	1.239
0.792	0.663	0.905	1.332
0.671	0.905	1.179	1.381
0.602	0.815	1.182	1.216
0.622	0.963	1.103	1.209
0.799	0.902	1.139	1.25
0.76	0.962	1.1	1.395
0.765	0.949	1.195	1.255
0.712	0.918	1.069	1.213
0.65	0.898	1.079	1.299
0.771	0.822	1.086	1.397
0.605	0.912	1.145	1.326
0.604	0.907	1.035	1.279
0.601	0.802	1.088	1.379
0.619	0.97	1.163	1.396
0.633	0.959	1.055	1.272
0.755	1.054	1.06	1.335
0.761	1.055	1.013	1.204
0.815	1.097	1.159	1.203
0.894	1.086	1.019	1.242
0.873	1.054	1.084	1.415
0.864	1.046	1.317	1.405
0.849	1.054	1.323	1.46
0.87	1.009	1.346	1.476
0.845	1.059	1.303	1.456
0.817	1.026	1.387	1.545
0.846	1.211	1.365	1.577
0.867	1.267	1.327	1.545
0.947	1.159	1.224	1.426
0.942	1.106	1.232	1.476
0.816	1.149	1.203	1.557
0.845	1.1	1.297	1.529
0.872	1.092	1.398	1.587
0.873	1.147	1.27	1.45
0.803	1.04	1.389	1.587
0.811	1.391	1.214	1.512
0.981	1.289	1.344	1.517
0.809	1.213	1.37	1.429
0.861	1.395	1.245	1.534
0.824	1.364	1.396	1.555
0.874	1.297	1.268	1.592
0.866	1.311	1.318	1.559
0.844	1.332	1.265	1.415
0.974	1.316	1.295	1.526
0.844	1.307	1.356	1.542
1.142	1.391	1.367	1.46
1.047	1.247	1.226	1.501
1.113	1.246	1.311	1.447
1.165	1.201	1.405	1.487
1.167	1.282	1.438	1.484
1.039	1.345	1.564	1.725
1.006	1.384	1.522	1.625
1.083	1.211	1.537	1.707
1.024	1.345	1.416	1.648
1.034	1.231	1.426	1.645
1.051	1.36	1.586	1.726
1.197	1.217	1.407	1.661
1.071	1.357	1.477	1.779
1.172	1.574	1.559	1.695
1.132	1.526	1.463	1.762
1.019	1.411	1.495	1.787
1.271	1.592	1.578	1.638
1.366	1.479	1.56	1.645
1.248	1.525	1.538	1.691
1.444	1.53	1.4	1.773
1.517	1.481	1.543	1.746
1.544	1.531	1.513	1.623
1.408	1.495	1.528	1.713
1.409	1.465	1.562	1.602
1.422	1.514	1.533	1.757
1.766	1.422	1.425	1.793
1.871	1.558	1.443	1.608
	1.574	1.404	1.697
	1.517	1.57	1.636
	1.747	1.576	1.691
	1.708	1.446	1.783
	1.619	1.547	1.66
	1.75	1.593	1.682
	1.75	1.409	1.683
	1.643	1.485	1.771
	1.624	1.422	1.775
	1.722	1.637	1.76
	1.718	1.694	1.713
	1.871	1.766	1.779
	1.934	1.764	1.734
	1.972	1.684	1.751
	1.708	1.78	1.641
	1.862	1.697	1.682
	1.929	1.658	1.702
	2.111	1.701	1.678
	2.097	1.787	1.786
	2.018	1.766	1.697
	2.09	1.762	1.958
	2.115	1.603	1.889
	2.004	1.747	1.99
	2.257	1.996	1.811
	2.572	1.979	1.826
		1.85	1.982
		1.895	1.924
		1.921	1.989
		1.808	1.919
		1.859	1.964
		1.833	1.87
		1.932	1.822
		1.984	1.994
		1.875	1.802
		2.054	1.982
		2.012	1.844
		2.086	1.969
		2.082	1.897
		2.164	1.988
		2.361	1.801
		2.286	1.831
		2.234	1.85
		2.21	1.951
		2.404	1.917
			1.98
			1.939
			1.998
			1.883
			1.87
			1.875
			1.826
			1.954
			1.896
			1.83
			1.808
			1.893
			1.986
			1.984
			1.988
			1.932
			1.957
			1.862
			1.865
			1.996
			2.141
			2.069
			2.152
			2.075
			2.154
			2.148
			2.049
			2.076
			2.05
			2.095
			2.198
			2.009
			2.109
			2.041
			2.031
			2.101
			2.132
			2.139
			2.085
			2.014
			2.096
			2.172
			2.146
			2.125
			2.172
			2.192
			2.033
			2.162
			2.1
			2.192
			2.278
			2.362
			2.324
			2.059
			2.268
			2.284
			2.388
			2.349
			2.378
			2.26
			2.289
			2.323
			2.322
			2.291
			2.369
			2.225
			2.287
			2.207
			2.396
			2.287
			2.422
			2.471
			2.586
			2.431
			2.529
			2.538
			2.754
			2.822

## Sheet: Figure 3b - 1
Figure 3b: Distribution of young's modulus of origami
Young's modulus of origami	Percentage
4.5	0.04
7.5	0.24
10.5	0.36
13.5	0.28
16.5	0.08

## Sheet: Figure 3b - 2
Figure 3b: Distribution of young's modulus of metalized patterns
Young's modulus of metalized patterns	Percentage
25	0.04
75	0.2
125	0.4
175	0.24
225	0.08
275	0.04

## Sheet: Figure S20 b
Figure S20b: UV absorbance measurement of the 8-base sequences at 260 nm
Temperature (°C)	Abs
18	0.62527
18.99	0.62434
20.02	0.62488
21.02	0.62567
22.02	0.62568
23.02	0.62654
24.02	0.62942
25	0.63197
26.02	0.63323
27.02	0.63543
28.07	0.63971
29.02	0.63858
30.02	0.64552
31.02	0.64791
32.02	0.65086
33.02	0.65618
33.99	0.66477
35	0.66838
36.02	0.67499
37.02	0.68152
38.02	0.68747
39.02	0.69517
39.99	0.69825
41.02	0.70625
42.02	0.71016
43.02	0.71578
44.02	0.72093
45	0.72221
46.02	0.72798
47.02	0.72921
48.02	0.73365
49.02	0.73399
50.02	0.73447
51.02	0.73738
52.02	0.7378
53.02	0.74001
54.02	0.74087
55.02	0.74185
